# Supplementary material for: Association between Statin Use and Sensorineural Hearing Loss in Type 2 Diabetic Patients: A Hospital-Based Study
Source: Pharmaceuticals (Basel). 2021 Oct 25;14(11):1076. doi: 10.3390/ph14111076 (PMC8625623; doi:10.3390/ph14111076)
Supplement: Supplementary file 1 [file pharmaceuticals-14-01076-s001.zip]

Archive with 1 entries (1 files):
- pharmaceuticals-1429478-supplementary.pdf
